# Supplementary material for: Genomic Investigation of Desert Streptomyces huasconensis D23 Reveals Its Environmental Adaptability and Antimicrobial Activity
Source: Microorganisms. 2022 Dec 5;10(12):2408. doi: 10.3390/microorganisms10122408 (PMC9784485; doi:10.3390/microorganisms10122408)
Supplement: Supplementary file 1 [file microorganisms-10-02408-s001.zip]

Archive with 3 entries (2 files):
- supplementary/
- supplementary/Additional file 1-D23-genomic investigation.docx
- supplementary/Additional file 2-D23-genomic investigation.xlsx
