# Supplementary material for: Genomic Investigation of Desert Streptomyces huasconensis D23 Reveals Its Environmental Adaptability and Antimicrobial Activity
Source: Microorganisms. 2022 Dec 5;10(12):2408. doi: 10.3390/microorganisms10122408 (PMC9784485; doi:10.3390/microorganisms10122408)
Supplement: Supplementary file 1 [file microorganisms-10-02408-s001.zip › supplementary/Additional file 2-D23-genomic investigation.xlsx]

## Sheet: S1
Table S1. Clusters of secondary metabolite genes encoded by Streptomyces huasconensis D23 predicted by anti-smash
No.	Type	cluster location	Predicted product	Similarity
1	lassopeptide	103728-125853	aborycin	0.14
2	T1PKS,NRPS,terpene	186910-290286	sarpeptin A / sarpeptin B	0.33
3	T3PKS	398437-438693	violapyrone B	0.28
4	thioamitides	515570-537614	a201a	0.05
5	thiopeptide,LAP,NRPS	645782-693242	cacibiocin B	0.14
6	NRPS-like,T1PKS,terpene	695001-742821	isorenieratene	0.85
7	hglE-KS	1057178-1103387
8	ectoine	1714894-1725298	ectoine	1
9	NRPS,T1PKS	2203719-2252307	GE81112	0.07
10	terpene	2278196-2298822
11	T3PKS	2383937-2424500	flaviolin	0.75
12	ladderane,arylpolyene,butyrolactone	3344735-3387136	atratumycin	0.26
13	lanthipeptide-class-v,NRPS,T1PKS	4060802-4157435	granaticin	0.05
14	other,T1PKS,butyrolactone	5194038-5241252	scleric acid	0.17
15	terpene	5387227-5406249	albaflavenone	1
16	RiPP-like	5410994-5418687	meilingmycin	0.02
17	NRPS	5495305-5552027	arginomycin	0.2
18	T1PKS	5842715-5887090
19	siderophore	6074795-6089251
20	NRPS,T2PKS	6173072-6311429	arixanthomycin A / arixanthomycin B / arixanthomycin C	0.37
21	other,NRPS,oligosaccharide,T1PKS	6346476-6466604	nanchangmycin	0.45
22	CDPS	6503556-6524269	purincyclamide	0.4
23	RiPP-like	6561256-6571616
24	terpene	6616088-6637834	geosmin	1
25	RiPP-like	6802957-6813184	asukamycin	0.03
26	PKS-like	6937835-6978848	sanglifehrin A	0.06
27	redox-cofactor	7138371-7160507	kanamycin	0.01
28	lanthipeptide-class-i	7268881-7293944
29	terpene	7340946-7365494	hopene	0.84
30	lassopeptide	7453733-7476355	citrulassin D	1
31	NRPS	7641405-7761530	salinichelins	0.69
32	T1PKS,terpene	8013622-8066895	pentalenolactone	0.58
33	transAT-PKS,NRPS,NRPS-like,T3PKS	8069608-8198747	oxalomycin B	0.45

## Sheet: S2
Table S2. Cluster of Orthologous Groups functional classes. Abbreviations for Figure 5
Functional class	Class description
A	RNA processing and modification
B	Chromatin structure and dynamics
C	Energy production and conversion
D	Cell cycle control, cell division, chromosome partitioning
E	Amino acid transport and metabolism
F	Nucleotide transport and metabolism
G	Carbohydrate transport and metabolism
H	Coenzyme transport and metabolism
I	Lipid transport and metabolism
J	Translation, ribosomal structure and biogenesis
K	Transcription
L	Replication, recombination and repair
M	Cell wall/membrane/envelope biogenesis
N	Cell motility
O	Posttranslational modification, protein turnover, chaperones
P	Inorganic ion transport and metabolism
Q	Secondary metabolites biosynthesis, transport and catabolism
R	General function prediction only
S	Function unknown
T	Signal transduction mechanisms
U	Intracellular trafficking, secretion, and vesicular transport
V	Defense mechanisms
W	Extracellular structures
Y	Nuclear structure
Z	Cytoskeleton

## Sheet: S3
Table S3. Stress response of Streptomyces huasconensis D23, using the SEED Viewer version 2.0.
Category	Subcategory		Role
Stress Response	Osmotic stress	Osmoregulation	Glycerol uptake facilitator protein
Stress Response	Osmotic stress	Ectoine biosynthesis and regulation	Diaminobutyrate-pyruvate aminotransferase (EC 2.6.1.46)
Stress Response	Osmotic stress	Ectoine biosynthesis and regulation	Ectoine hydroxylase (EC 1.17.-.-)
Stress Response	Osmotic stress	Ectoine biosynthesis and regulation	L-ectoine synthase (EC 4.2.1.-)
Stress Response	Osmotic stress	Ectoine biosynthesis and regulation	L-2,4-diaminobutyric acid acetyltransferase (EC 2.3.1.-)
Stress Response	Osmotic stress	Choline and Betaine Uptake and Betaine Biosynthesis	Glycine betaine ABC transport system, permease/glycine betaine-binding protein OpuABC
Stress Response	Osmotic stress	Choline and Betaine Uptake and Betaine Biosynthesis	Sarcosine oxidase gamma subunit (EC 1.5.3.1)
Stress Response	Osmotic stress	Choline and Betaine Uptake and Betaine Biosynthesis	Sarcosine oxidase alpha subunit (EC 1.5.3.1)
Stress Response	Osmotic stress	Choline and Betaine Uptake and Betaine Biosynthesis	Glycine betaine ABC transport system, ATP-binding protein OpuAA (EC 3.6.3.32)
Stress Response	Osmotic stress	Choline and Betaine Uptake and Betaine Biosynthesis	Sarcosine oxidase beta subunit (EC 1.5.3.1)
Stress Response	Osmotic stress	Choline and Betaine Uptake and Betaine Biosynthesis	High-affinity choline uptake protein BetT
Stress Response	Osmotic stress	Choline and Betaine Uptake and Betaine Biosynthesis	Choline-sulfatase (EC 3.1.6.6)
Stress Response	Osmotic stress	Choline and Betaine Uptake and Betaine Biosynthesis	Betaine aldehyde dehydrogenase (EC 1.2.1.8)
Stress Response	Osmotic stress	Choline and Betaine Uptake and Betaine Biosynthesis	L-proline glycine betaine ABC transport system permease protein ProV (TC 3.A.1.12.1)
Stress Response	Osmotic stress	Choline and Betaine Uptake and Betaine Biosynthesis	Glycine betaine ABC transport system permease protein
Stress Response	Osmotic stress	Choline and Betaine Uptake and Betaine Biosynthesis	HTH-type transcriptional regulator BetI
Stress Response	Osmotic stress	Choline and Betaine Uptake and Betaine Biosynthesis	Sarcosine oxidase delta subunit (EC 1.5.3.1)
Stress Response	Osmotic stress	Choline and Betaine Uptake and Betaine Biosynthesis	L-proline glycine betaine binding ABC transporter protein ProX (TC 3.A.1.12.1)
Stress Response	Osmotic stress	Choline and Betaine Uptake and Betaine Biosynthesis	Glycine betaine ABC transport system, permease protein OpuAB
Stress Response	Osmotic stress	Choline and Betaine Uptake and Betaine Biosynthesis	Choline dehydrogenase (EC 1.1.99.1)
Stress Response	Oxidative stress	NADPH:quinone oxidoreductase 2	Redox-sensing transcriptional regulator QorR, putative
Stress Response	Oxidative stress	NADPH:quinone oxidoreductase 2	Redox-sensing transcriptional regulator QorR
Stress Response	Oxidative stress	NADPH:quinone oxidoreductase 2	NADPH:quinone oxidoreductase 2
Stress Response	Oxidative stress	Glutathione: Non-redox reactions	Hydroxyacylglutathione hydrolase (EC 3.1.2.6)
Stress Response	Oxidative stress	Redox-dependent regulation of nucleus processes	Nicotinate phosphoribosyltransferase (EC 2.4.2.11)
Stress Response	Oxidative stress	Redox-dependent regulation of nucleus processes	NADPH-dependent glyceraldehyde-3-phosphate dehydrogenase (EC 1.2.1.13)
Stress Response	Oxidative stress	Redox-dependent regulation of nucleus processes	Nicotinamidase (EC 3.5.1.19)
Stress Response	Oxidative stress	Redox-dependent regulation of nucleus processes	NAD-dependent protein deacetylase of SIR2 family
Stress Response	Oxidative stress	Redox-dependent regulation of nucleus processes	NAD-dependent glyceraldehyde-3-phosphate dehydrogenase (EC 1.2.1.12)
Stress Response	Oxidative stress	Glutaredoxins	Flavohemoprotein (Hemoglobin-like protein) (Flavohemoglobin) (Nitric oxide dioxygenase) (EC 1.14.12.17)
Stress Response	Oxidative stress	Glutathione analogs: mycothiol	Formaldehyde dehydrogenase MscR, NAD/mycothiol-dependent (EC 1.2.1.66)
Stress Response	Oxidative stress	Glutathione analogs: mycothiol	Maleylpyruvate isomerase, mycothiol-dependent (EC 5.2.1.4)
Stress Response	Oxidative stress	Glutathione analogs: mycothiol	Putative hydrolase in cluster with formaldehyde/S-nitrosomycothiol reductase MscR
Stress Response	Oxidative stress	Glutathione analogs: mycothiol	S-nitrosomycothiol reductase MscR
Stress Response	Oxidative stress	Glutathione analogs: mycothiol	Mycothiol S-conjugate amidase Mca
Stress Response	Oxidative stress	Glutathione analogs: mycothiol	L-cysteine:1D-myo-inosityl 2-amino-2-deoxy-alpha-D-glucopyranoside ligase MshC
Stress Response	Oxidative stress	Glutathione analogs: mycothiol	Glycosyltransferase MshA involved in mycothiol biosynthesis (EC 2.4.1.-)
Stress Response	Oxidative stress	Glutathione analogs: mycothiol	Uncharacterized protein Rv0487/MT0505 clustered with mycothiol biosynthesis gene
Stress Response	Oxidative stress	Glutathione analogs: mycothiol	Acetyl-CoA:Cys-GlcN-Ins acetyltransferase, mycothiol synthase MshD
Stress Response	Oxidative stress	Glutathione analogs: mycothiol	N-acetyl-1-D-myo-inosityl-2-amino-2-deoxy-alpha-D-glucopyranoside deacetylase MshB
Stress Response	Oxidative stress	Oxidative stress	Iron-binding ferritin-like antioxidant protein
Stress Response	Oxidative stress	Oxidative stress	Redox-sensitive transcriptional activator SoxR
Stress Response	Oxidative stress	Oxidative stress	Organic hydroperoxide resistance transcriptional regulator
Stress Response	Oxidative stress	Oxidative stress	Alkyl hydroperoxide reductase subunit C-like protein
Stress Response	Oxidative stress	Oxidative stress	Zinc uptake regulation protein ZUR
Stress Response	Oxidative stress	Oxidative stress	Non-specific DNA-binding protein Dps
Stress Response	Oxidative stress	Oxidative stress	Ferroxidase (EC 1.16.3.1)
Stress Response	Oxidative stress	Oxidative stress	Redox-sensitive transcriptional regulator (AT-rich DNA-binding protein)
Stress Response	Oxidative stress	Oxidative stress	Ferric uptake regulation protein FUR
Stress Response	Oxidative stress	Oxidative stress	Hydrogen peroxide-inducible genes activator
Stress Response	Oxidative stress	Oxidative stress	Transcriptional regulator, FUR family
Stress Response	Oxidative stress	Oxidative stress	Peroxidase (EC 1.11.1.7)
Stress Response	Oxidative stress	Oxidative stress	superoxide dismutase [Fe-Zn] (EC 1.15.1.1)
Stress Response	Oxidative stress	Oxidative stress	Catalase (EC 1.11.1.6)
Stress Response	Oxidative stress	Oxidative stress	Organic hydroperoxide resistance protein
Stress Response	Oxidative stress	Protection from Reactive Oxygen Species	Peroxidase (EC 1.11.1.7)
Stress Response	Oxidative stress	Protection from Reactive Oxygen Species	Catalase (EC 1.11.1.6)
Stress Response	Oxidative stress	Glutathionylspermidine and Trypanothione	Similarity with glutathionylspermidine synthase (EC 6.3.1.8), group 1
Stress Response	Cold shock	Cold shock, CspA family of proteins	Cold shock protein CspD
Stress Response	Cold shock	Cold shock, CspA family of proteins	Cold shock protein CspA
Stress Response	Cold shock	Cold shock, CspA family of proteins	Cold shock protein CspC
Stress Response	Heat shock	Heat shock dnaK gene cluster extended	Hypothetical radical SAM family enzyme in heat shock gene cluster, similarity with CPO of BS HemN-type
Stress Response	Heat shock	Heat shock dnaK gene cluster extended	HspR, transcriptional repressor of DnaK operon
Stress Response	Heat shock	Heat shock dnaK gene cluster extended	Heat-inducible transcription repressor HrcA
Stress Response	Heat shock	Heat shock dnaK gene cluster extended	Chaperone protein DnaK
Stress Response	Heat shock	Heat shock dnaK gene cluster extended	Chaperone protein DnaJ
Stress Response	Heat shock	Heat shock dnaK gene cluster extended	Ribosomal RNA small subunit methyltransferase E (EC 2.1.1.-)
Stress Response	Heat shock	Heat shock dnaK gene cluster extended	tmRNA-binding protein SmpB
Stress Response	Heat shock	Heat shock dnaK gene cluster extended	Heat shock protein GrpE
Stress Response	Heat shock	Heat shock dnaK gene cluster extended	Translation elongation factor LepA
Stress Response	Heat shock	Heat shock dnaK gene cluster extended	Ribosome-associated heat shock protein implicated in the recycling of the 50S subunit (S4 paralog)
Stress Response	Heat shock	Heat shock dnaK gene cluster extended	Nucleoside 5-triphosphatase RdgB (dHAPTP, dITP, XTP-specific) (EC 3.6.1.15)
Stress Response	Heat shock	Heat shock dnaK gene cluster extended	Ribonuclease PH (EC 2.7.7.56)
Stress Response	Heat shock	Heat shock dnaK gene cluster extended	rRNA small subunit methyltransferase I
Stress Response	Detoxification	Uptake of selenate and selenite	Various polyols ABC transporter, permease component 2
Stress Response	Detoxification	Uptake of selenate and selenite	Various polyols ABC transporter, ATP-binding component
Stress Response	Detoxification	Uptake of selenate and selenite	DedA protein
Stress Response	Detoxification	Uptake of selenate and selenite	Various polyols ABC transporter, periplasmic substrate-binding protein
Stress Response	Detoxification	Uptake of selenate and selenite	Various polyols ABC transporter, permease component 1
Stress Response	Stress Response - no subcategory	Flavohaemoglobin	ABC-type Fe3+-siderophore transport system, permease 2 component
Stress Response	Stress Response - no subcategory	Flavohaemoglobin	Flavohemoprotein (Hemoglobin-like protein) (Flavohemoglobin) (Nitric oxide dioxygenase) (EC 1.14.12.17)
Stress Response	Stress Response - no subcategory	SigmaB stress responce regulation	Anti-sigma B factor RsbT
Stress Response	Stress Response - no subcategory	SigmaB stress responce regulation	Putative SigmaB asociated two-component system sensor protein
Stress Response	Stress Response - no subcategory	SigmaB stress responce regulation	RNA polymerase sigma factor SigB
Stress Response	Stress Response - no subcategory	SigmaB stress responce regulation	RsbS, negative regulator of sigma-B
Stress Response	Stress Response - no subcategory	SigmaB stress responce regulation	Serine phosphatase RsbU, regulator of sigma subunit
Stress Response	Stress Response - no subcategory	SigmaB stress responce regulation	Serine-protein kinase RsbW (EC 2.7.11.1)
Stress Response	Stress Response - no subcategory	SigmaB stress responce regulation	RsbR, positive regulator of sigma-B
Stress Response	Stress Response - no subcategory	SigmaB stress responce regulation	Anti-sigma B factor antagonist RsbV
Stress Response	Stress Response - no subcategory	Dimethylarginine metabolism	Ornithine aminotransferase (EC 2.6.1.13)
Stress Response	Stress Response - no subcategory	Dimethylarginine metabolism	NG,NG-dimethylarginine dimethylaminohydrolase 1 (EC 3.5.3.18)
Stress Response	Stress Response - no subcategory	Bacterial hemoglobins	diguanylate cyclase/phosphodiesterase (GGDEF & EAL domains) with PAS/PAC sensor(s)
Stress Response	Stress Response - no subcategory	Bacterial hemoglobins	Flavohemoprotein (Hemoglobin-like protein) (Flavohemoglobin) (Nitric oxide dioxygenase) (EC 1.14.12.17)
Stress Response	Stress Response - no subcategory	Bacterial hemoglobins	Hemoglobin-like protein HbO
Stress Response	Stress Response - no subcategory	Hfl operon	GTP-binding protein HflX
Stress Response	Stress Response - no subcategory	Carbon Starvation	Carbon starvation protein A
